# Supplementary material for: Baseline bone health status in multi-ethnic South African postmenopausal breast cancer patients at initiation of aromatase inhibitor therapy: A descriptive study
Source: PLoS One. 2019 Apr 2;14(4):e0214153. doi: 10.1371/journal.pone.0214153 (PMC6445512; doi:10.1371/journal.pone.0214153)
Supplement: S1 Dataset — (XLSX) [file pone.0214153.s001.xlsx]

## Sheet: DXA
	Baseline DXA
						BMD Results						LVA	Total Body Results
						Lumbar Spine		Left Hip					Total Body BMD		Body Composition						Adipose Indices					Lean Mass Indices
KB Number	Baseline DXA	DXA	Length	Weight	BMI	BMD	Lumbar T-Score	BMD	Hip (Neck) T -Score	BMD	Hip (Total) T-Score	Fracture	BMD	T-Score	BMC (g)	Fat Mass (g)	Lean Mass (g)	Lean + BMC (g)	Total Mass (g)	%Fat	Total Body % Fat	Fat Mass/height 2	Android/Gunoid Ratio	% Fat Trunk/% Fat Leg	Trunk/Limb fat Mass Ratio	Lean Mass/Height2	Appen.Lean Mass/Height2
KB003	25/08/2014	Yes	155	110.5	46	1.431	3.5	1.13	2.5	1.358	3.4	no	1.057	-0.6	2312.03	60747	46933.6	49245.7	109993	55.2	55.2	25.3	1.02	1.03	1.27	20.5	8.27
KB001	26/08/2014	Yes	155	77	32	1.035	-0.1	0.792	-0.5	0.932	-0.1	T9	0.862	-3.3	1635.2	34959.3	38908.3	40542.5	75502.8	46.3	46.3	14.6	1.13	1.06	1.27	16.9	7.11
KB002	26/08/2014	Yes	148	68	31	1.077	0.3	0.665	-1.7	0.76	-1.5	no	0.868	-3.2	1631.61	34306.8	31351.9	32983.5	67290.3	51	51	15.7	0.99	0.85	0.98	15.1	5.58
KB004	02/09/2014	Yes	150	90	40	0.844	-1.8	0.683	-1.5	0.836	-0.9	no	0.79	-4.4	1373.7	42265.2	43912.8	45286.5	87551.7	48.3	48.3	18.8	1.12	1.15	1.89	20.1	7.36
KB005	02/09/2014	Yes	164	83	30.9	0.989	-0.5	0.818	-0.3	0.918	-0.2	no	0.896	-2.8	1781.34	34875.8	44089.6	45871	80746.8	43.2	43.2	13	0.99	0.98	1.54	17.1	6.26
KB006	03/09/2014	Yes	160	95	37.1	1.059	0.1	0.854	0	1.072	1.1	no	0.868	-3.2	1853.87	50394	41502	43355.9	93752.9	53.8	53.8	19.7	1.04	0.92	1.17	16.9	6.38
KB008	08/09/2014	Yes	159	97	38.4	0.905	-1.3	0.852	0	1.027	0.7	no	0.922	-2.4	1934.02	41225	50736.1	52670.2	93895.1	43.9	43.9	16.3	1.09	1.13	1.45	20.8	8.43
KB007	08/09/2014	Yes	167	97	34.8	1.171	1.1	0.681	-1.5	0.827	-0.9	no	0.904	-2.7	2032.89	43614.9	50064.9	52097.8	65712.7	45.6	45.6	15.6	0.9	0.82	0.96	18.7	7.25
KB009	11/09/2014	Yes	163.5	85.5	32	1.004	-0.4	0.73	-1.1	0.902	-0.3	no	0.9	-2.7	1934.09	42556.2	39421.8	41355.8	83912	50.7	50.7	15.9	1.03	0.93	1.03	15.5	6.3
KB010	15/09/2014	Yes	162	72	27.4	0.777	-2.5	0.68	-1.5	0.757	-1.5	no	0.805	-4.1	1474.53	32383	34635.1	36109.6	68492.6	47.3	47.3	12.3	0.94	0.81	0.76	13.8	6.09
KB011	16/09/2014	Yes	167	46	16.5	0.643	-3.7	0.538	-2.8	0.683	-2.1	no	0.814	-4	1407.45	17109.9	28384.3	29791.8	46901.6	36.5	36.5	6.13	0.94	0.85	0.94	10.7	4.28
KB012	22/09/2014	Yes	170.5	99.5	34.2	1.089	0.4	0.829	-0.2	1.066	1	no	0.981	-1.6	2263.45	45272.8	49643.8	51907.3	97180.1	46.6	46.6	15.6	1.29	1.21	1.67	17.9	7.19
KB013	22/09/2014	Yes	161.5	90	35.5	1.187	1.3	1.09	2.2	1.165	1.8	no	1.057	-0.6	2194.05	38854.8	47217.3	49411.3	88266.2	44	44	14.9	1.09	0.96	1.2	18.9	7.51
KB014	29/09/2014	Yes	144	66	31.8	0.848	-2	0.494	-3.2	0.654	-2.4	no	0.756	-4.9	1164.15	33478.4	32290.5	33454.6	66933.1	50	50	16.1	1.13	1.09	1.59	16.1	5.74
KB015	22/09/2015	Yes	157	97	39.4	0.934	-1	0.807	-0.4	0.763	-1.5	no	0.827	-3.8	1638.16	46259	46516.7	48154.8	94413.9	49	49	18.8	1.16	1.01	1.51	19.5	7.14
KB017	30/09/2015	Yes	153	58	25.6	0.824	-2	0.677	-1.6	0.82	-1	T9 T10 ??	0.759	-4.9	1220.39	25738.4	31039.3	32259.7	57998.1	44.4	44.4	11	0.97	0.93	1.24	13.8	5.18
KB018	06/10/2014	Yes	157	51	20.7	0.732	-2.9	0.604	-2.8	0.56	-2.6	T10	0.741	-5.2	1191.29	20170.6	28784.9	29976.2	50146.9	40.2	40.2	8.18	0.88	0.76	0.95	12.2	4.48
KB019	06/10/2014	Yes	164	96	36.7	0.692	-3.2	0.64	-1.9	0.748	-1.6	T12	0.708	-5.7	1312.02	30895.2	45749.2	47061.2	77956.3	39.6	39.6	11.5	0.92	0.89	1.09	17.5	6.92
KB020	07/10/2014	Yes	162.5	113.5	43	0.938	-1	0.872	0.2	1.116	1.4	no	0.892	-2.8	2010.85	50312.2	59466.2	61477	111789	45	45	19.1	1.13	0.95	1.38	23.3	9
KB021	27/10/2014	Yes	155	130	54.1	1.106	2.2	0.765	-0.8	1.05	0.9	no	0.917	-2.5	1885.22	64082.9	58504.5	60389.7	124473	51.5	51.5	26.7	1.08	1.05	1.33	25.1	9.53
KB022	27/10/2014	Yes	152	68	29.4	0.995	-0.5	0.687	-1.5	0.866	-0.6	no	0.818	-3.9	1467.51	30902.6	34028.8	35496.3	66398.9	46.5	46.5	13.4	1.03	0.84	1.23	15.4	5.63
KB024	24/11/2014	No
KB025	01/12/2014	Yes	154	84.5	35.6	1.127	3.3	0.729	-1.1	0.953	0.1	T11 ??	0.886	-2.9	1688.53	41405.3	40950.1	42638.6	84043.9	49.3	49.3	17.5	1.03	0.94	1.22	18	6.96
KB023	19/01/2015	Yes	160	129	50.4	1.194	1.3	1.003	1.4	1.119	1.5	L1 L2 ??	0.914	-2.5	2147.74	72325.5	51409.8	53557.5	125883	57.5	57.5	28.3	1.18	1.12	1.62	20.9	8.14
KN027	26/01/2015	Yes	165	75	27.5	0.785	-2.4	0.71	-1.3	0.803	-1.1	no	0.886	-2.9	1818.54	31998.3	39258.2	41076.8	73075	43.8	43.8	11.8	1.08	1.02	1.35	15.1	6.05
KB026	04/02/2015	Yes	158	106	42.5	0.868	-1.6	0.857	0.1	0.942	0	no	0.844	-3.5	1942.52	51217.9	48688.1	50630.6	101848	50.3	50.3	20.5	1	0.84	0.77	20.3	8.83
KB028	16/02/2015	Yes	152	89	38.5	1.114	0.6	0.875	0.2	1.079	1.1	T11 ??	0.945	-2.1	1792.2	46464.3	39072	40864.2	87328.6	53.2	53.2	20.1	1	0.91	0.98	17.7	7.39
KB029	16/02/2015	No
KB030	30/03/2015	Yes	158	92	36.9	1.231	0	0.856	0.1	0.989	0.4	no	0.925	-2.4	1871.83	41022.2	46477.3	48349.1	89371.3	45.9	45.9	16.4	1.02	1.01	1.15	19.4	8.67
KB031	13/04/2015	Yes	157	88	35.7	0.92	-1.2	0.805	-0.4	0.932	-0.1	T11?	0.884	-3	1687.7	42862.1	41539.9	43227.6	86089.7	49.8	49.8	17.4	1.03	1.14	1.42	17.5	7.34
KB032	20/04/2015	Yes	168	112.5	39.9	0.931	0.1	0.774	-0.7	0.905	-0.3	no	0.875	-3.1	1924.51	42113.8	46653.9	48578.4	90692.2	46.4	46.4	14.9	1.08	0.92	1.18	17.2	6.78
KB033	20/04/2015	Yes	159	89	35.2	0.828	-2	0.808	-0.4	0.909	-0.3	no	0.84	-3.6	1544.23	31717	36270.4	37814.6	69531.6	45.6	45.6	12.5	1	0.86	1.01	15	5.95
KB034	28/04/2015	Yes	164	88	32.7	0.94	-1	0.719	-1.2	0.863	-0.6	no	0.881	-3	1787.47	38384.6	44014.1	45801.6	84186.1	45.6	45.6	14.3	0.98	0.99	1.34	17	6.97
KB035	04/05/2015	Yes	154	128	54	0.896	-1.4	0.723	-1.1	0.83	-0.9	no	0.831	-3.8	1529.82	49343	45430.9	46960.7	96303.8	51.2	51.2	20.8	0.97	0.96	1.41	19.8	7.16
KB036	22/06/2015	Yes	153	105	44.9	0.913	-1.1	0.892	0.4	0.964	0.2	no	0.816	-4	1614.75	52642.1	46536.6	48151.3	100794	52.2	52.2	22.5	0.97	0.92	1.06	20.6	8.15
KB037	12/05/2015	Yes	162	68	25.9	0.916	-1.2	0.698	-1.4	0.756	-1.5	no	0.819	-3.9	1577.87	32691.3	32537.5	34115.3	66806.7	48.9	48.9	12.5	1.01	0.99	1.21	13	5.35
KB038	20/05/2015	Yes	155	62	25.8	0.855	-1.7	0.742	-1	0.846	-0.8	no	0.79	-4.4	1361.69	23200.4	33710.3	35072	58272.4	39.8	39.8	9.66	0.94	0.87	1.21	14.6	5.41
KB039	19/05/2015	Yes	148	88	40.2	1.008	-0.4	0.886	0.3	1.074	1.1	no	0.829	-3.8	1521.24	43456.8	38940.3	40461.5	83918.3	51.8	51.8	19.8	1.08	1.08	1.64	18.5	7.06
KB040	24/06/2015	Yes	153	67	28.6	1.247	1.8	0.915	0.6	1.141	1.6	no	0.942	-2.1	1847.88	29599.3	32121.5	33973.4	63572.6	46.6	46.6	12.6	0.97	0.98	1.2	14.5	5.35
KB042	15/06/2015	Yes	162	110	41.9	0.959	0.8	0.93	0.7	1.085	1.2	no	0.881	-3	1853.51	47324	54953.3	56806.8	104131	45.5	45.4	18	1.13	0.95	1.41	21.6	7.76
KB043	6/2015
KB044	17/06/2015	Yes	159	60	23.7	0.686	-3.3	0.548	-2.7	0.566	-3.1	no	0.682	-6.2	1112.68	23230.6	35116.5	36229.2	59459.8	39.1	39.1	9.19	1.1	1.08	1.35	14.3	5.94
KB045	17/06/2015	Yes	160	107	41.8	1.167	3	0.763	-0.8	0.962	0.2	T12??	0.917	-2.5	2100.9	45887.9	56882.7	58983.5	104871	43.8	43.8	17.9	1.06	1.09	1.44	23	9
KB046	22/07/2015	Yes	155	80	33.3	1.104	0.4	0.877	0.3	1.088	1.2	no	0.994	-1.4	1971.12	39719.3	36547.8	38518.9	78238.2	50.8	50.8	16.5	1.09	4.02	1.4	16	5.84
KB047	20/07/2015	Yes	162	84	32	1.139	0.8	0.94	0.8	1.089	1.2	no	0.952	-2	2007.66	39046.6	39484.3	41492	80538.5	48.5	48.5	14.9	1.04	1.01	1.41	15.8	6
KB048	28/07/2015	Yes	162	66	25.1	0.773	-2.5	0.744	-0.9	0.899	-0.4	no	0.815	-4	1521.91	28383.6	33443.6	34965.6	63349.2	44.8	44.8	10.8	0.96	0.92	1.08	13.3	5.28
KB049	27/07/2015	Yes	159	78	30.9	1.024	-0.3	0.76	-0.8	0.972	0.2	no	0.914	-2.5	1739.78	33060.8	42368.4	44108.2	77168.9	42.8	42.8	13.1	0.99	1.04	1.27	17.4	7.09
KB050	03/08/2015	Yes	140	79	40.3	1.117	0.6	0.992	1.3	1.162	1.8	no	0.965	-1.8	1835.06	30205.1	46472.3	48307.3	78512.4	38.5	38.5	15.4	1.4	1.37	1.71	24.6	9.25
KB051	17/08/2015	Yes	158	48	19.2	0.92	-1.2	0.704	-1.3	0.801	-1.1	no	0.892	-2.8	1583.4	14073.7	31464.4	33047.8	47121.5	29.9	29.9	5.64	0.92	1.08	1.17	13.2	5.4
KB052	17/08/2015	Yes	167	82	29.4	1.208	1.5	0.736	-1	0.896	-0.4	no Scoliosis)	0.979	-1.6	2143.66	27800.5	38191.6	40335.2	38135.7	40.8	40.8	9.97	0.91	0.89	0.89	14.5	60.6
KB053	22/09/2015	Yes	156	62	25.5	0.925	0.9	0.912	0.6	0.881	-0.5	X-Rays ?	1.154	0.6	2207.02	25771.8	32317.6	34524.7	60296.5	42.7	42.7	10.6	0.92	0.82	0.97	14.2	5.37
KB054
KB055	19/10/2015	yes	159	73	28.9	1.284	2.2	0.799	-0.5	0.948	0.1	no	1.029	-1	2244.01	25446.9	43546.7	45790.7	71237.6	35.7	35.7	10.1	1.29	1.51	1.73	18.1	7.33
KB056	19/10/2015	yes	167	80	28.7	1.195	1.3	0.88	0.3	1.037	0.8	no	1.025	-1	2271.97	35350.7	41335.7	43607.7	78958.3	44.8	44.8	12.7	1.04	0.89	1.05	15.6	6.37
KB057	13/10/2015	yes	165	102	37.5	0.996	-0.5	0.837	-0.1	0.84	-0.8	no	0.841	-3.6	1758.67	51465.7	45364.2	47122.9	98588.6	52.2	52.2	18.9	1	0.93	1.36	17.3	6.35
KB058	20/10/2015	yes	162	70	26.7	0.872	-1.6	0.653	-1.8	0.784	-1.3	no	0.756	-4.9	1480.09	31380.4	35508.2	36988.3	68368.7	45.9	45.9	12	1.01	0.98	1.14	14.1	5.63
KB059	19/10/2015	yes	164	74	27.5	0.85	-1.8	0.644	-1.8	0.777	-1.4	no	0.809	-4.1	1650.45	29043.6	37349.7	39000.1	68043.8	42.7	42.7	10.8	1.04	0.88	1.07	14.5	5.68
KB060	19/10/2015	yes	175	115	37.6	1.343	2.7	0.894	0.4	1.027	0.7	T7 ?	0.934	-2.2	2293.5	56436.4	51561.3	53854.3	110291	51.2	51.2	18.4	1.06	0.99	1.22	17.6	6.88
KB061	20/10/2015	yes	168	82	29.1	0.761	-2.6	0.585	-2.4	0.702	-2	no	0.694	-5.9	1378.82	38675.3	40490.2	41869	80544.3	48	48	13.7	0.91	0.85	0.85	14.8	6.08
KB062	27/10/2015	yes	163	97	36.5	1.19	1.3	1.099	2.3	1.172	1.9	no	0.891	-2.9	1980.69	48366.8	43.663.6	45644	94010.8	51.4	51.4	18.2	1.06	0.94	1.18	17.2	6.51
KB063	03/11/2015	yes	146	59	27.7	0.665	-3.5	0.667	-1.6	0.716	-1.6	?T8	0.632	-7	983.82	23185.9	32958.8	33942.6	57128.5	40.6	40.6	10.9	1.09	0.96	1.12	15.9	6.61
KB064	03/11/2015	yes	153	84	35.9	0.642	-3.7	0.693	-1.4	0.781	-1.3	? T12	0.718	-5.5	1250.81	42278.2	39664.5	40915.3	83193.5	50.8	50.8	18.1	1.14	1.01	1.34	17.5	6.5
KB065
KB066	02/11/2015	yes	159	64	25.3	0.99	-0.9	0.773	-0.7	0.964	0.2	no	0.862	-3.3	1723.51	22599.6	36287.2	38010.7	60610.3	37.3	37.3	8.94	0.83	0.82	1.02	16	5.75
KB067	23/11/2015	yes	164	86	32	0.985	-0.6	0.735	-1	0.917	-0.2	T12??	0.891	-2.9	1899.47	40152.6	43351.5	45251	85403.6	47	47	14.9	1.08	1.06	1.44	16.8	6.58
KB068	02/12/2015	yes	156	64	26.3	1.256	1.9	0.856	0.1	0.989	0.4	no	0.995	-1.4	2013.88	25699.3	35058.1	37072	62771.3	40.9	40.9	10.6	0.88	0.75	0.84	15.2	6.04
KB069	17/12/2015	Yes	153	75	32	1.272	2	0.816	-0.3	0.902	-0.3	no	1.031	-0.9	2058.55	31619.2	38935.8	40994.4	72613.6	43.5	43.5	13.5	0.91	0.87	1.01	17.5	7.22
KB070	07/12/2015	yes	150	47.5	21.1	0.759	-2.6	0.616	-2.1	0.748	-1.6	no	0.787	-4.4	1273.74	17084.5	27659.8	28933.5	46018.1	37.1	37.1	7.59	0.87	0.88	0.99	12.9	5.29
KB071	08/12/2015	yes	165	80	29.4	1.188	1.3	0.787	-0.6	0.95	0.1	no	0.957	-1.9	1972.18	34101.8	42334.5	44306.7	78408.5	43.5	43.5	12.5	0.99	1.02	1.08	16.3	7.21
KB072	15/12/2015	yes	150	50	22.2	1.05	0	0.865	0.1	1.011	0.6	no	0.89	-2.9	1576.13	20335.7	27569.7	29145.8	49481.5	41.1	41.1	9.04	0.73	0.73	0.69	13	5.47
KB073
KB074	25/01/2016	yes	159	87	34.4	0.875	-1.6	0.72	-1.2	0.848	-0.8	no	0.814	-4	1639.59	45851.9	38485.1	40124.7	85976.6	53.3	53.3	18.1	1.03	0.95	1.03	15.9	6.77
KB075	01/02/2016	yes	159	103	40.7	1.066	0.2	0.829	-0.2	0.934	-0.1	no	0.955	-2	1968.09	51395.6	47610.6	49578.7	100974	50.9	50.9	20.3	1.06	1.05	1.35	19.6	7.75
KB076	01/02/2016	yes	165	64	23.5	0.846	-1.8	0.816	-0.3	0.96	0.1	no	0.852	-3.4	1695	28089.8	33248.8	34943.8	63033.6	44.6	44.6	10.3	0.94	0.81	0.86	12.8	5.35
KB077	02/02/2016	yes	166	61	22.1	0.98	-0.6	0.665	-1.7	0.754	-1.5	T12? Wedge	0.863	-3.3	1727.96	21444.4	37213.9	38941.8	60386.3	35.5	35.5	7.78	0.77	0.88	1.03	14.1	5.69
KB078	10/02/2016	yes	167	84	30.1	0.881	-1.5	0.644	-1.9	0.76	-1.5	no	0.814	-4	1579.43	27320.2	37991.7	39571.1	66891.4	40.8	40.8	9.8	0.91	0.82	0.93	14.2	5.61
KB079	08/02/2016	yes	152	45	19.5	0.609	-4	0.528	-2.9	0.678	-2.2	T7 bicon	0.78	-4.5	1252.41	14471.9	29931	31183.5	45655.4	31.7	31.7	6.26	0.67	0.76	0.81	13.5	5.52
KB080	01/03/2016	yes	156	88	36.2	1.299	2.3	0.841	-0.1	1.05	0.9	T11 Mwedge	1.017	-1.1	2169.78	39122.5	45183.3	47353.1	86475.6	45.2	45.2	16.1	1.05	0.82	0.88	19.5	7.93
KB081	29/02/2016	yes	164	54	20.1	1.042	0	0.661	-1.7	0.853	-0.7	no	0.822	-3.9	1562.6	18188	33226	34788.6	52976.6	34.3	34.3	6.76	0.75	0.78	0.89	12.9	5.3
KB082	09/09/2016	yes	156	68	27.9	1.07	0.2	0.905	0.5	1.013	0.6	no	0.961	-1.9	1814.33	32251.4	36710.9	38525.2	70776.7	45.6	45.6	13.3	1.07	1.02	1.23	15.8	6.44
KB083	04/05/2016	yes	161	100	38.6	0.999	-0.4	0.846	0	0.925	-0.1	no	0.851	-3.4	1661.17	48211.4	48130.5	49791.7	98003.1	49.2	49.2	18.6	0.97	0.96	1.07	19.2	8.12
KB084	11/05/2016	yes	154	80	33.7	0.977	-0.6	0.918	0.6	0.939	0	no	0.905	-2.7	1774.81	40117.4	40011.6	41786.5	81903.8	49	49	16.9	0.93	0.89	0.91	17.6	7.54
KB085
KB086
KB087
KB088	25/04/2016	yes	161	65	25.1	0.948	-0.9	0.728	-1.1	0.806	-1.1	no	0.858	-3.4	1598.25	27205.4	35230.5	36828.7	64034.1	42.5	42.5	10.3	1.05	1.04	1.31	14.2	5.92
KB089	09/05/2016	yes	157	53	21.5	0.762	-2.6	0.519	-3	0.639	-2.5	no	0.802	-4.2	1231.17	16692.6	33328.1	34559.3	51251.9	32.6	32.6	6.77	0.77	0.73	0.8	14	5.72
KB090	25/04/2016	yes	155	87	36.2	0.953	-0.9	0.779	-0.6	0.992	0.4	no	0.909	-2.6	1823.1	47041.9	38672.8	40495.9	87537.8	53.7	53.7	19.6	0.99	0.91	1.17	16.9	6.22
KB091	09/05/2016	yes	158	78	31.2	0.959	-0.8	0.852	0	1.055	0.9	T12??	0.88	-3	1654.03	33122.7	40925.7	42579.7	75702.4	43.8	43.8	13.3	1.06	0.99	1.2	17.1	7.2
KB090?	16/05/2016	yes	158	63	25.2	1.096	0.4	0.909	0.5	1.017	0.6	no	1.058	-0.6	2003.57	24233	34758.6	36762.2	60995.2	39.7	39.7	9.71	1.04	1	1.13	14.7	6.22
KB093	16/05/2016	yes	154	74	31.2	0.942	-1	0.825	-0.2	0.885	-0.5	no	0.902	-2.7	1732.99	31489.4	38887.3	40620.3	72109.8	43.7	43.7	13.3	1.06	1.02	1.34	17.1	6.86
KB094	18/07/2016	no
KB095	18/06/2016	no
KB096	19/07/2016	Yes	158	71	28.4	0.934	-1	0.801	-0.4	0.891	-0.4	no	0.79	-4.4	1471.08	28593.4	38873.8	40347.8	68941.2	41.5	41.5	11.5	0.99	0.87	0.82	16.2	7.35
KB097	19/07/2016	Yes	158	98	39.3	1.041	-0.1	0.813	-0.3	0.983	0.3	no	0.896	-2.8	1769.53	52946.8	42699	44468.3	97415.2	54.4	54.4	21.2	1	0.97	1.19	17.8	7.26
KB098	25/07/2016	Yes	156	64	26.3	0.956	-0.8	0.76	-0.8	0.888	-0.4	no	0.93	-2.3	1667.68	29019.1	30162.1	31829.8	60848.9	47.7	47.7	11.9	1.03	0.92	1.09	13.1	5.08
KB099	10/08/2016	yes	162	66	25	0.759	-2.6	0.687	-2.1	0.621	-2.1	no	0.703	-5.8	1245	27323.7	33830.6	35075.6	62399.3	43.8	43.8	10.3	1.02	1.08	1.2	13.3	2.74
KB100	01/08/2016	Yes	151	69	29.1	1.23	1.7	0.813	-0.3	1.052	0.9	no	1.031	-0.9	1876.45	31392.5	32240.3	34116.7	65509.2	47.9	47.9	13.2	0.99	0.89	1.13	14.4	5.48
KB101	25/07/2016	no
KB103	01/08/2016	Yes	163	70	26.3	0.939	-1	0.853	0	1.032	0.7	no	0.905	-2.7	1802.32	27422.4	37732.9	39535.3	66957.7	41	41	10.3	1.05	1.02	1.03	14.9	6.72
KB104	02/08/2016	yes	157	95	38.5	1.226	1.6		r + L heup verv			no	1.179	0.9	2616.4	50516.6	42903.5	45520	96036.6	52.6	52.6	20.5	1.07	1.06	1.35	18.3	6.98
KB105	22/08/2016	yes	156	87	35.7	0.993	-0.5	0.813	-0.3	1.037	0.8	no	0.887	-2.9	1813.09	38592.4	43458.2	45271.2	83863.6	46	46	15.9	1.06	0.98	1.15	18.6	7.75
KB102	24/08/2016	yes	155	59	24.6	1.069	0.2	0.729	-1.1	0.935	-0.1	no	0.967	-1.8	1688.52	25257.9	31127.7	32816.3	58074.2	43.5	43.5	10.5	1.09	0.94	1.14	13.7	5.33
KB106	03/10/2016	yes	152	96	41.6	0.861	-1.7	0.719	-1.2	0.839	-0.8	no	0.897	-2.8	1780.32	53867.8	41146.2	42926.5	96794.3	55.7	55.7	23.3	1.03	0.95	1	18.6	7.67
KB107	24/10/2016	yes	155	114	47.5	1.017	-0.3					no	0.864	-3.3	1810.27	64271.1	46081.4	47891.7	112163	57.3	55.3	26.8	1.02	0.99	1.12	19.9	8.32
Kb108	24/10/2016	yes	175	100	32.7	1.264	2	0.808	-0.4	0.93	-0.1	no	1.036	-0.9	2688.15	47967.3	49880.7	52568.8	100536	47.7	47.7	15.7	0.82	0.81	0.68	17.2	7.97
KB109	14/11/2016	yes	156	83	34.1	0.862	-1.7	0.681	-1.5	0.933	-0.1	no	0.836	-3.7	1610.74	42645.5	37883.4	39494.1	82139.6	51.9	51.9	17.5	1.07	1	1.28	16.2	6.53
KB110	14/11/2016	yes	160	79	30.9	0.949	-0.9	0.839	-0.1	1.005	0.5	no	0.978	-1.6	1900.04	34615.6	42124.6	44024.7	78640.2	44	44	13.5	1	1.01	1.14	17.2	7.49
KB111	15/11/2016	yes	156	81	33.3	0.901	-1.3	0.714	-1.2	0.851	-0.7	no	0.897	-2.8	1762.89	31960.9	44008.5	45771.4	77732.3	41.1	41.1	13.1	1.01	0.94	1.04	18.8	8.32
KB112	21/11/2016	yes	160	84	32.8	0.966	-0.7	0.841	-0.1	0.954	0.1	no	0.985	-1.6	1931.51	39711.9	42003.5	43935	83647	47.5	47.5	15.5	1.01	1.01	1.22	17.2	7.21
KB113	07/12/2016	yes	167	39	14	1.09	0.4	0.755	-0.8	0.771	-1.4	no	0.959	-1.9	1797.5	9547.7	28576.9	30374.4	39922.1	23.9	23.9	3.42	0.76	0.9	0.88	10.9	4.87
KB114	13/12/2016	yes	152	72	31.2	0.86	-1.7	0.669	-1.6	0.762	-1.5	no	0.828	-3.8	1430.16	33950.9	35659.9	37090	71041	47.8	47.8	14.7	0.92	0.87	0.98	16.1	6.38
KB115	12/12/2016	yes	158	98	39.3	0.977	-0.6	0.911	0.6	1.035	0.8	no	0.961	-1.9	2188.71	49126.4	46385.1	48573.9	97700.3	50.3	50.3	19.7	1.02	0.93	0.95	19.5	8.56
KB116
KB117	30/01/2017	yes	150	97	43.1	0.859	-1.7	0.753	-0.9	0.926	-0.1	no	0.824	-3.9	1577	51472.9	43383.4	44960.4	96433.3	53.4	53.4	22.9	1.08	1.09	1.04	20	8.34
KB118	06/02/2017	yes	156	55	22.6	0.805	-2.2	0.701	-1.3	0.892	-0.4	no	0.839	-3.6	1502.28	20096.9	32631	34133.3	54230.2	37.1	37.1	8.26	1.11	0.97	1.13	14	5.94

## Sheet: Body composition and BMD parame
Body composition in postmenopausal breast cancer patients at baseline
Age
Body composition
Clinical parameters
Weight (kg)
Height (cm)
BMI (kg/cm2)
Underweight
Normal
Overweight
Obese
Waist circumference (cm)
Hip circumference (cm)
Waist/Hip circumference
Densitometric parameters
Total fat mass (kg)
Total body fat mass (%)
Fat mass/Height2 - Fat mass index (kg/cm2)
Fat-free soft tissue mass (kg)
Lean mass/Height2 - Lean Mass Index (kg/cm2)
Appendicular lean mass/height2 (kg/cm2)
Android/Gynoid ratio
<1 n(%)
>1 n(%)
Bone Mineral Density in postmenopausal breast cancer patients at baseline
Femoral neck BMD (g/cm2)
normal n(%)
osteopenia n(%)
osteoporosis n(%)
high n(%)
Total hip BMD (g/cm2)
normal n(%)
osteopenia n(%)
osteoporosis n(%)
high n(%)
Lumbar spine BMD (g/cm2)
normal n(%)
osteopenia n(%)
osteoporosis n(%)
high n(%)
Body composition data as mean ± SD unless otherwise specified
Bone density data as mean ± SD unless otherwise specified
		Weight (kg)	Height (cm)	BMI (kg/cm2)	BMI category	Waist circumference (cm)	Hip circumference (cm)	Waist/Hip ratio	Fat Mass (g)	Total body fat mass (%)	Fat Mass/height 2 (kg/cm2)	Lean mass (g)	Lean Mass/Height2 (kg/cm2)	Appen.Lean Mass/Height2 (kg/cm2)	Android/Gynoid Ratio	Femoral neck (g/cm2)	F-neck T-score	Total Hip (g/cm2)	Total Hip t-score	Lumbar spine BMD (g/cm2)	Lumbar spine T-score
	KB001	77	155	32	4	106			34959.3	75502.8	14.6	38908.3	16.9	7.11	1.13	0.792	-0.5	0.932	-0.1	1.035	-0.1
	KB002	68	148	31	4				60747	109993	25.3	46933.6	20.5	8.27	1.02	1.13	2.5	1.358	3.4	1.431	3.5
	KB003	111	155	46.2	4				42265.2	87551.7	18.8	43912.8	20.1	7.36	1.12	0.683	-1.5	0.836	-0.9	0.844	-1.8
	KB004	90	150	40	4	115	123	0.93	34875.8	80746.8	13	44089.6	17.1	6.26	0.99	0.818	-0.3	0.918	-0.2	0.989	-0.5
	KB005	83	164	30.9	4	108	125	0.85	50394	93752.9	19.7	41502	16.9	6.38	1.04	0.854	0	1.072	1.1	1.059	0.1
	KB006	95	160	37.1	4	110	128	0.85	41225	93895.1	16.3	50736.1	20.8	8.43	1.09	0.852	0	1.027	0.7	0.905	-1.3
	KB007	97	167	34.8	4	119	123	0.96	43614.9	65712.7	15.6	50064.9	18.7	7.25	0.9	0.681	-1.5	0.827	-0.9	1.171	1.1
	KB008	97	159	38.4	4	103	122	0.84	42556.2	83912	15.9	39421.8	15.5	6.3	1.03	0.73	-1.1	0.902	-0.3	1.004	-0.4
	KB009	85	165	31.2	4	107	121	0.88	32383	68492.6	12.3	34635.1	13.8	6.09	0.94	0.68	-1.5	0.757	-1.5	0.777	-2.5
	KB010	72	162	27.4	3	90	103	0.87	17109.9	46901.6	6.13	28384.3	10.7	4.28	0.94	0.538	-2.8	0.683	-2.1	0.643	-3.7
	KB011	46	167	16.5	1				45272.8	97180.1	15.6	49643.8	17.9	7.19	1.29	0.829	-0.2	1.066	1	1.089	0.4
	KB012	98	174	32.4	4	113	119	0.94	38854.8	88266.2	14.9	47217.3	18.9	7.51	1.09	1.09	2.2	1.165	1.8	1.187	1.3
	KB013	92	167	33	4	112	121	0.92	33478.4	66933.1	16.1	32290.5	16.1	5.74	1.13	0.494	-3.2	0.654	-2.4	0.848	-2
	KB014	66	144	31.8	4				46259	94413.9	18.8	46516.7	19.5	7.14	1.16	0.807	-0.4	0.763	-1.5	0.934	-1
	KB015	98	159	38.8	4
		63	166	22.9	2	87	93	0.93	25738.4	57998.1	11	31039.3	13.8	5.18	0.97	0.677	-1.6	0.82	-1	0.824	-2
	KB017	60	153	25.6	2	96	101	0.95	20170.6	50146.9	8.18	28784.9	12.2	4.48	0.88	0.604	-2.8	0.56	-2.6	0.732	-2.9
	KB018	51	157	20.7	2	78	96	0.81	30895.2	77956.3	11.5	45749.2	17.5	6.92	0.92	0.64	-1.9	0.748	-1.6	0.692	-3.2
	KB019	76	164	28.3	3	92	110	0.83	50312.2	111789	19.1	59466.2	23.3	9	1.13	0.872	0.2	1.116	1.4	0.938	-1
	KB020	113.5	163	42.7	4	136	138	0.98	64082.9	124473	26.7	58504.5	25.1	9.53	1.08	0.765	-0.8	1.05	0.9	1.106	2.2
	KB021	130	155	54.1	4	137	148	0.92	30902.6	66398.9	13.4	34028.8	15.4	5.63	1.03	0.687	-1.5	0.866	-0.6	0.995	-0.5
	KB022	68	152	29.4	3	94	112	0.83	72325.5	125883	28.3	51409.8	20.9	8.14	1.18	1.003	1.4	1.119	1.5	1.194	1.3
	KB023	129	160	50.4	4	139	149	0.93
	KB024	60	163	22.6	2				41405.3	84043.9	17.5	40950.1	18	6.96	1.03	0.729	-1.1	0.953	0.1	1.127	3.3
	KB025	87	156	35.7	4	102	125	0.81	51217.9	101848	20.5	48688.1	20.3	8.83	1	0.857	0.1	0.942	0	0.868	-1.6
	KB026	106	158	42.5	4	105	132	0.79	31998.3	73075	11.8	39258.2	15.1	6.05	1.08	0.71	-1.3	0.803	-1.1	0.785	-2.4
	KN027	75	165	27.5	3	92	112	0.82	46464.3	87328.6	20.1	39072	17.7	7.39	1	0.875	0.2	1.079	1.1	1.114	0.6
	KB028	89	152	38.5	4	100	116	0.86
	KB029	56	142	27.8	3	86	98	0.87	41022.2	89371.3	16.4	46477.3	19.4	8.67	1.02	0.856	0.1	0.989	0.4	1.231	0
	KB030	92	158	36.9	4	113	121	0.93	42862.1	86089.7	17.4	41539.9	17.5	7.34	1.03	0.805	-0.4	0.932	-0.1	0.92	-1.2
	KB031	88	157	35.7	4	124	128	0.96	42113.8	90692.2	14.9	46653.9	17.2	6.78	1.08	0.774	-0.7	0.905	-0.3	0.931	0.1
	KB032	95	168	33.7	4	112	125	0.89	31717	69531.6	12.5	36270.4	15	5.95	1	0.808	-0.4	0.909	-0.3	0.828	-2
	KB033	71	159	28.1	3	89	126	0.7	38384.6	84186.1	14.3	44014.1	17	6.97	0.98	0.719	-1.2	0.863	-0.6	0.94	-1
	KB034	88	164	32.7	4	100	114	0.87	49343	96303.8	20.8	45430.9	19.8	7.16	0.97	0.723	-1.1	0.83	-0.9	0.896	-1.4
	KB035	99	154	41.7	4	128	122	1.04	52642.1	100794	22.5	46536.6	20.6	8.15	0.97	0.892	0.4	0.964	0.2	0.913	-1.1
	KB036	105	153	44.9	4	117	136	0.86	32691.3	66806.7	12.5	32537.5	13	5.35	1.01	0.698	-1.4	0.756	-1.5	0.916	-1.2
	KB037	68	162	25.9	2	92	108	0.85	23200.4	58272.4	9.66	33710.3	14.6	5.41	0.94	0.742	-1	0.846	-0.8	0.855	-1.7
	KB038	62	155	25.8	2	89	103	0.86	43456.8	83918.3	19.8	38940.3	18.5	7.06	1.08	0.886	0.3	1.074	1.1	1.008	-0.4
	KB039	88	148	40.2	4	125	128	0.98	29599.3	63572.6	12.6	32121.5	14.5	5.35	0.97	0.915	0.6	1.141	1.6	1.247	1.8
	KB040	67	153	28.6	3	100.5	105.5	0.95
		60	154	25.3	2	85	94	0.9	47324	104131	18	54953.3	21.6	7.76	1.13	0.93	0.7	1.085	1.2	0.959	0.8
	KB042	110	162	41.9	4	127	131	0.96
	KB043	67	158	26.8	3	97	98	0.98	23230.6	59459.8	9.19	35116.5	14.3	5.94	1.1	0.548	-2.7	0.566	-3.1	0.686	-3.3
	KB044	60	159	23.7	2	92	104	0.88	45887.9	104871	17.9	56882.7	23	9	1.06	0.763	-0.8	0.962	0.2	1.167	3
	KB045	108	164	40.2	4	124	129		39719.3	78238.2	16.5	36547.8	16	5.84	1.09	0.877	0.3	1.088	1.2	1.104	0.4
	KB046	80	155	33.3	4	118	120	0.98	39046.6	80538.5	14.9	39484.3	15.8	6	1.04	0.94	0.8	1.089	1.2	1.139	0.8
	KB047	84	162	32	4	113	117	0.96	28383.6	63349.2	10.8	33443.6	13.3	5.28	0.96	0.744	-0.9	0.899	-0.4	0.773	-2.5
	KB048	66	162	25.1	2	98	102	0.96	33060.8	77168.9	13.1	42368.4	17.4	7.09	0.99	0.76	-0.8	0.972	0.2	1.024	-0.3
	KB049	78	159	30.9	4	101	112	0.9	30205.1	78512.4	15.4	46472.3	24.6	9.25	1.4	0.992	1.3	1.162	1.8	1.117	0.6
	KB050	79	140	40.3	4	106	98	1.08	14073.7	47121.5	5.64	31464.4	13.2	5.4	0.92	0.704	-1.3	0.801	-1.1	0.92	-1.2
	KB051	48	158	19.2	2	86	86	1	27800.5	38135.7	9.97	38191.6	14.5	60.6	0.91	0.736	-1	0.896	-0.4	1.208	1.5
	KB052	68	167	24.4	2	82	103	0.79	25771.8	60296.5	10.6	32317.6	14.2	5.37	0.92	0.912	0.6	0.881	-0.5	0.925	0.9
	KB053	62	156	25.5	2	95	98	0.96
	KB054	87	153	37.2	4				25446.9	71237.6	10.1	43546.7	18.1	7.33	1.29	0.799	-0.5	0.948	0.1	1.284	2.2
	KB055	73	159	28.9	3	102	102	1	35350.7	78958.3	12.7	41335.7	15.6	6.37	1.04	0.88	0.3	1.037	0.8	1.195	1.3
	KB056	80	167	28.7	3	91	113	0.8	51465.7	98588.6	18.9	45364.2	17.3	6.35	1	0.837	-0.1	0.84	-0.8	0.996	-0.5
	KB057	102	165	37.5	4	115	129	0.89	31380.4	68368.7	12	35508.2	14.1	5.63	1.01	0.653	-1.8	0.784	-1.3	0.872	-1.6
	KB058	70	162	26.7	3	102	106	0.96	29043.6	68043.8	10.8	37349.7	14.5	5.68	1.04	0.644	-1.8	0.777	-1.4	0.85	-1.8
	KB059	74	164	27.5	3	100	106	0.94	56436.4	110291	18.4	51561.3	17.6	6.88	1.06	0.894	0.4	1.027	0.7	1.343	2.7
	KB060	115	175	37.6	4	122	126	0.96	38675.3	80544.3	13.7	40490.2	14.8	6.08	0.91	0.585	-2.4	0.702	-2	0.761	-2.6
	KB061	82	168	29.1	3	94	117	0.8	48366.8	94010.8	18.2	43.663.6	17.2	6.51	1.06	1.099	2.3	1.172	1.9	1.19	1.3
	KB062	97	163	36.5	4	102	122	0.83	23185.9	57128.5	10.9	32958.8	15.9	6.61	1.09	0.667	-1.6	0.716	-1.6	0.665	-3.5
	KB063	59	146	27.7	3	93	98	0.94	42278.2	83193.5	18.1	39664.5	17.5	6.5	1.14	0.693	-1.4	0.781	-1.3	0.642	-3.7
	KB064	84	153	35.9	4
	KB065								22599.6	60610.3	8.94	36287.2	16	5.75	0.83	0.773	-0.7	0.964	0.2	0.99	-0.9
	KB066	64	159	25.3	2	91	103	0.88	40152.6	85403.6	14.9	43351.5	16.8	6.58	1.08	0.735	-1	0.917	-0.2	0.985	-0.6
	KB067	86	164	32	4	115	121	0.95	25699.3	62771.3	10.6	35058.1	15.2	6.04	0.88	0.856	0.1	0.989	0.4	1.256	1.9
	KB068	64	156	26.3	3	87	100	0.87	31619.2	72613.6	13.5	38935.8	17.5	7.22	0.91	0.816	-0.3	0.902	-0.3	1.272	2
	KB069	75	153	32	4	98	111	0.88	17084.5	46018.1	7.59	27659.8	12.9	5.29	0.87	0.616	-2.1	0.748	-1.6	0.759	-2.6
	KB070	47.5	150	21.1	2	90	94	0.95	34101.8	78408.5	12.5	42334.5	16.3	7.21	0.99	0.787	-0.6	0.95	0.1	1.188	1.3
	KB071	80	165	29.4	3	99	113	0.87	20335.7	49481.5	9.04	27569.7	13	5.47	0.73	0.865	0.1	1.011	0.6	1.05	0
	KB072	50	150	22.2	2	87	94	0.92
	KB073	66	150	29.3	3	101	105	0.96	45851.9	85976.6	18.1	38485.1	15.9	6.77	1.03	0.72	-1.2	0.848	-0.8	0.875	-1.6
	KB074	87	159	34.4	4	100	127	0.78	51395.6	100974	20.3	47610.6	19.6	7.75	1.06	0.829	-0.2	0.934	-0.1	1.066	0.2
	KB075	103	159	40.7	4	119	134	0.88	28089.8	63033.6	10.3	33248.8	12.8	5.35	0.94	0.816	-0.3	0.96	0.1	0.846	-1.8
	KB076	64	165	23.5	2	80	101	0.79	21444.4	60386.3	7.78	37213.9	14.1	5.69	0.77	0.665	-1.7	0.754	-1.5	0.98	-0.6
	KB077	61	166	22.1	2	87	98	0.88	27320.2	66891.4	9.8	37991.7	14.2	5.61	0.91	0.644	-1.9	0.76	-1.5	0.881	-1.5
	KB078	67	167	24	2	84	110	0.76	14471.9	45655.4	6.26	29931	13.5	5.52	0.67	0.528	-2.9	0.678	-2.2	0.609	-4
	KB079	45	152	19.5	2	77	59.5	1.3	39122.5	86475.6	16.1	45183.3	19.5	7.93	1.05	0.841	-0.1	1.05	0.9	1.299	2.3
	KB080	88	156	36.2	4	108	112	0.96	18188	52976.6	6.76	33226	12.9	5.3	0.75	0.661	-1.7	0.853	-0.7	1.042	0
	KB081	54	164	20.1	2	76	95	0.8	32251.4	70776.7	13.3	36710.9	15.8	6.44	1.07	0.905	0.5	1.013	0.6	1.07	0.2
	KB082	68	156	27.9	3	101	104	0.97	48211.4	98003.1	18.6	48130.5	19.2	8.12	0.97	0.846	0	0.925	-0.1	0.999	-0.4
	KB083	99	165	36.4	4	111	129.5	0.86	40117.4	81903.8	16.9	40011.6	17.6	7.54	0.93	0.918	0.6	0.939	0	0.977	-0.6
	KB084	80	154	33.7	4	101.5	120	0.85
	KB085	86	163	32.4	4	101	115	0.88
	KB086	62	163	23.3	2	83	93	0.89
	KB087	65	162	24.8	2	96	101	0.95	27205.4	64034.1	10.3	35230.5	14.2	5.92	1.05	0.728	-1.1	0.806	-1.1	0.948	-0.9
	KB088	53	157	21.5	2	84	92	0.91	16692.6	51251.9	6.77	33328.1	14	5.72	0.77	0.519	-3	0.639	-2.5	0.762	-2.6
	KB089	87	155	36.2	4	105	121	0.87	47041.9	87537.8	19.6	38672.8	16.9	6.22	0.99	0.779	-0.6	0.992	0.4	0.953	-0.9
	KB090	78	158	31.2	4	101	114	0.89	33122.7	75702.4	13.3	40925.7	17.1	7.2	1.06	0.852	0	1.055	0.9	0.959	-0.8
	KB091	63	158	25.2	2	86	96	0.89	24233	60995.2	9.71	34758.6	14.7	6.22	1.04	0.909	0.5	1.017	0.6	1.096	0.4
	KB092	74	156	30.4	4	100	104	0.96	31489.4	72109.8	13.3	38887.3	17.1	6.86	1.06	0.825	-0.2	0.885	-0.5	0.942	-1
	KB093	148	164	55	4	150	155	0.97
	KB094	64	155	26.6	3	90	106	0.85
	KB095	71	158	28.4	3	95	104	0.91	28593.4	68941.2	11.5	38873.8	16.2	7.35	0.99	0.801	-0.4	0.891	-0.4	0.934	-1
	KB096	98	158	39.3	4	108	133	0.81	52946.8	97415.2	21.2	42699	17.8	7.26	1	0.813	-0.3	0.983	0.3	1.041	-0.1
	KB097	64	156	26.3	3	89	119	0.75	29019.1	60848.9	11.9	30162.1	13.1	5.08	1.03	0.76	-0.8	0.888	-0.4	0.956	-0.8
	KB098	66	163	24.8	2	85	109	0.78	27323.7	62399.3	10.3	33830.6	13.3	2.74	1.02	0.687	-2.1	0.621	-2.1	0.759	-2.6
	KB099	69	154	29.1	3	90	111	0.81	31392.5	65509.2	13.2	32240.3	14.4	5.48	0.99	0.813	-0.3	1.052	0.9	1.23	1.7
	KB100	110	163	41.4	4	136	138	0.99
	KB101	59	155	24.6	2	97	100	0.97	25257.9	58074.2	10.5	31127.7	13.7	5.33	1.09	0.729	-1.1	0.935	-0.1	1.069	0.2
	KB102	70	163	26.3	3	98	103	0.95	27422.4	66957.7	10.3	37732.9	14.9	6.72	1.05	0.853	0	1.032	0.7	0.939	-1
	KB103	95	161	36.6	4	112	120	0.93	50516.6	96036.6	20.5	42903.5	18.3	6.98	1.07		r + L heup verv			1.226	1.6
	KB104	87	156	35.7	4	111	120	0.93	38592.4	83863.6	15.9	43458.2	18.6	7.75	1.06	0.813	-0.3	1.037	0.8	0.993	-0.5
	KB105	96	152	41.6	4	118	133	0.89	53867.8	96794.3	23.3	41146.2	18.6	7.67	1.03	0.719	-1.2	0.839	-0.8	0.861	-1.7
	KB106	114	155	47.5	4	150	150	1	64271.1	112163	26.8	46081.4	19.9	8.32	1.02					1.017	-0.3
	KB107	100	175	32.7	4	91	120	0.76	47967.3	100536	15.7	49880.7	17.2	7.97	0.82	0.808	-0.4	0.93	-0.1	1.264	2
	Kb108	83	156	34.1	4		125		42645.5	82139.6	17.5	37883.4	16.2	6.53	1.07	0.681	-1.5	0.933	-0.1	0.862	-1.7
	KB109	79	160	30.9	4	100	107	0.93	34615.6	78640.2	13.5	42124.6	17.2	7.49	1	0.839	-0.1	1.005	0.5	0.949	-0.9
	KB110	81	156	33.3	4	103	106	0.97	31960.9	77732.3	13.1	44008.5	18.8	8.32	1.01	0.714	-1.2	0.851	-0.7	0.901	-1.3
	KB111	84	160	32.8	4	102	116	0.88	39711.9	83647	15.5	42003.5	17.2	7.21	1.01	0.841	-0.1	0.954	0.1	0.966	-0.7
	KB112	39	167	14	1	63	82	0.77	9547.7	39922.1	3.42	28576.9	10.9	4.87	0.76	0.755	-0.8	0.771	-1.4	1.09	0.4
	KB113	72	152	31.2	4	96	110	0.87	33950.9	71041	14.7	35659.9	16.1	6.38	0.92	0.669	-1.6	0.762	-1.5	0.86	-1.7
	KB114	98	158	39.3	4	106	126	0.84	49126.4	97700.3	19.7	46385.1	19.5	8.56	1.02	0.911	0.6	1.035	0.8	0.977	-0.6
	KB115	84	165	30.9	4	110	110	1
	KB116	97	150	43.1	4	120	139	0.86	51472.9	96433.3	22.9	43383.4	20	8.34	1.08	0.753	-0.9	0.926	-0.1	0.859	-1.7
	KB117	55	156	22.6	2	80	96	0.83	20096.9	54230.2	8.26	32631	14	5.94	1.11	0.701	-1.3	0.892	-0.4	0.805	-2.2
	KB118

## Sheet: Conventional RF and BMD
							Gynaecological and family history and fractures
	Age	Ca-intake	Smoking ever	Alcohol (wk)	Activity	Falls in last year	DP use	Hot flashes	Menop age	YSM	FH of OP	Frag fractures	Morph fract DXA	Morph fract CONV	FN (g/cm2)	FN T-score	FT (g/cm2)	FT T-score	LS BMD (g/cm2)	LS T-score
KB001	55		0	1		0	0	0			0	0	T9		0.792	-0.5	0.932	-0.1	1.035	-0.1
KB002	85		0	1				1			0	0	no		1.13	2.5	1.358	3.4	1.431	3.5		Osteopenia at one/more sites
KB003	52		1	1		0	0	0			0	0	no		0.683	-1.5	0.836	-0.9	0.844	-1.8		Osteoporosis
KB004	52		0	1		0	0	1	51	1	0	0	no		0.818	-0.3	0.918	-0.2	0.989	-0.5		High BMD
KB005	67		0	1		0	0	1			0	0	no		0.854	0	1.072	1.1	1.059	0.1
KB006	59		0	1		0	0	0			0	0	no		0.852	0	1.027	0.7	0.905	-1.3
KB007	63		1	1		0	0	1			0	0	no		0.681	-1.5	0.827	-0.9	1.171	1.1
KB008	63		0	1		0	0	1			0	0	no		0.73	-1.1	0.902	-0.3	1.004	-0.4
KB009	69		0	1		0	0	1	51	18	0	1	no		0.68	-1.5	0.757	-1.5	0.777	-2.5
KB010	66		0	1		0	0	0	54	14	0	0	no		0.538	-2.8	0.683	-2.1	0.643	-3.7
KB011	52		0	1				0			0	0	no		0.829	-0.2	1.066	1	1.089	0.4
KB012	62		0	0			0	1	53	9	0	0	no		1.09	2.2	1.165	1.8	1.187	1.3
KB013	54		0	1		0		1			0	0	no		0.494	-3.2	0.654	-2.4	0.848	-2
KB014	75		0	1				1			0	0	no		0.807	-0.4	0.763	-1.5	0.934	-1
KB015	64		0	1				1			0	1
	59		1	0		0	1	0			0	0	T9 T10 ??		0.677	-1.6	0.82	-1	0.824	-2
KB017	58		0	1		0	0	1	49	9	0	0	T10		0.604	-2.8	0.56	-2.6	0.732	-2.9
KB018	54		1	1		0	0	0			0	0	T12		0.64	-1.9	0.748	-1.6	0.692	-3.2
KB019	68		1	1		0	0	1	50	18	0	0	no		0.872	0.2	1.116	1.4	0.938	-1
KB020	58		0	1		0	1	1	51	6	0	0	no		0.765	-0.8	1.05	0.9	1.106	2.2
KB021	58		1	1		0	0	1	50	7	0	0	no		0.687	-1.5	0.866	-0.6	0.995	-0.5
KB022	74		0	1		0	0	0	52	22	0	0	L1 L2 ??		1.003	1.4	1.119	1.5	1.194	1.3
KB023	61		1	1		0	1	1			0	0
KB024	54		1	1				1	45		0	0	T11 ??		0.729	-1.1	0.953	0.1	1.127	3.3
KB025	78		0	1		0	0	1			0	0	no		0.857	0.1	0.942	0	0.868	-1.6
KB026	52		1	1		0	0	1			0	0	no		0.71	-1.3	0.803	-1.1	0.785	-2.4
KN027	58		1	0		0	0	0	45	13	0	0	T11 ??		0.875	0.2	1.079	1.1	1.114	0.6
KB028	56		0	0		0	0	0	43	13	0	0
KB029	72		1	0		0	0	1			0	0	no		0.856	0.1	0.989	0.4	1.231	0
KB030	66		0	1		0	0	1			0	0	T11?		0.805	-0.4	0.932	-0.1	0.92	-1.2
KB031	62		0	1		0	0	0	50	12	0	0	no		0.774	-0.7	0.905	-0.3	0.931	0.1
KB032	55		1	1		0	0	0	47	8	0	0	no		0.808	-0.4	0.909	-0.3	0.828	-2
KB033	58		0	0		0	0	0			0	0	no		0.719	-1.2	0.863	-0.6	0.94	-1
KB034	67		1	1		0	0	1	48	19	0	0	no		0.723	-1.1	0.83	-0.9	0.896	-1.4
KB035	64		0	0		0	0	1	44	20	0	0	no		0.892	0.4	0.964	0.2	0.913	-1.1
KB036	57		0	1		0	0	1	48	9	0	0	no		0.698	-1.4	0.756	-1.5	0.916	-1.2
KB037	64		0	1		0	0	0			0	0	no		0.742	-1	0.846	-0.8	0.855	-1.7
KB038	65		1	1			0	1	48	17	0	0	no		0.886	0.3	1.074	1.1	1.008	-0.4
KB039	53		1	1		0	0	0	48	5	0	0	no		0.915	0.6	1.141	1.6	1.247	1.8
KB040	55		0	0			0	0	51	4	0	0
			0	1		0	0	1			0	0	no		0.93	0.7	1.085	1.2	0.959	0.8
KB042	55		1	1		0	0	0	40	15	0	0
KB043	65		0	1		0	0	1	50	14	0	0	no		0.548	-2.7	0.566	-3.1	0.686	-3.3
KB044			1	1		0	0	1	48	20	0	0	T12??		0.763	-0.8	0.962	0.2	1.167	3
KB045	66		0	1		0	0	1	50	15	0	0	no		0.877	0.3	1.088	1.2	1.104	0.4
KB046	53		0	1		0	0	1	50	3	0	0	no		0.94	0.8	1.089	1.2	1.139	0.8
KB047	57		0	1		0	0	1	40	16	0	0	no		0.744	-0.9	0.899	-0.4	0.773	-2.5
KB048	56		1	1		0	0	1	42	14	0	0	no		0.76	-0.8	0.972	0.2	1.024	-0.3
KB049	54		0	0		0	0	1			0	0	no		0.992	1.3	1.162	1.8	1.117	0.6
KB050	54		0	1		0	0	0	53	0	0	0	no		0.704	-1.3	0.801	-1.1	0.92	-1.2
KB051	58		1	0		0	0	1	50	8	0	0	no Scoliosis)		0.736	-1	0.896	-0.4	1.208	1.5
KB052	67		0	1		0	0	1	53	14	0	0	X-Rays ?		0.912	0.6	0.881	-0.5	0.925	0.9
KB053	63		1	1		0	0	0			0	1
KB054	64		0	1		0	0	1	50	14	0	0	no		0.799	-0.5	0.948	0.1	1.284	2.2
KB055	67		0	0		0	0	1			0	0	no		0.88	0.3	1.037	0.8	1.195	1.3
KB056	56		0	0		0	0	1			0	0	no		0.837	-0.1	0.84	-0.8	0.996	-0.5
KB057	54		1	1		0	0	1	50	3	0	0	no		0.653	-1.8	0.784	-1.3	0.872	-1.6
KB058	61		0	1		0	0	1	50	11	0	0	no		0.644	-1.8	0.777	-1.4	0.85	-1.8
KB059	64		0	1		0	0	1	50	14	0	0	T7 ?		0.894	0.4	1.027	0.7	1.343	2.7
KB060	58		0	1		0	0	1			0	0	no		0.585	-2.4	0.702	-2	0.761	-2.6
KB061	76		0	1		0	0	0			0	0	no		1.099	2.3	1.172	1.9	1.19	1.3
KB062	51		0	1		0	0	0	33	17	0	0	?T8		0.667	-1.6	0.716	-1.6	0.665	-3.5
KB063	59		1	0		0	0	0	50	8	0	0	? T12		0.693	-1.4	0.781	-1.3	0.642	-3.7
KB064	55		0	1			0	1			0	0
KB065	63		0	1				0			0	1	no		0.773	-0.7	0.964	0.2	0.99	-0.9
KB066	64		1	0		0	0	1	33	30	0	1	T12??		0.735	-1	0.917	-0.2	0.985	-0.6
KB067	77		1	1		0	0	1	50	27	0	0	no		0.856	0.1	0.989	0.4	1.256	1.9
KB068	62		0	0		0	0	1			0	0	no		0.816	-0.3	0.902	-0.3	1.272	2
KB069	74		0	1		0	0	0			0	0	no		0.616	-2.1	0.748	-1.6	0.759	-2.6
KB070	69		0	0		0	0	0			0	0	no		0.787	-0.6	0.95	0.1	1.188	1.3
KB071	50		0	0		0	0				0	0	no		0.865	0.1	1.011	0.6	1.05	0
KB072	53		1	1		0	0	1	50	3	0	0
KB073	60		1	1		0	0	1	48	12	0	0	no		0.72	-1.2	0.848	-0.8	0.875	-1.6
	69		1	1		0	0	0			0	0	no		0.829	-0.2	0.934	-0.1	1.066	0.2
KB075	57		0	1		0	0	1	45	11	1	0	no		0.816	-0.3	0.96	0.1	0.846	-1.8
KB076	65		0	1			0	0			0	0	T12? Wedge		0.665	-1.7	0.754	-1.5	0.98	-0.6
KB077	60		1	1		0	0	0			0	0	no		0.644	-1.9	0.76	-1.5	0.881	-1.5
KB078	51		0	0		0	0	1	45	6	0	1	T7 bicon		0.528	-2.9	0.678	-2.2	0.609	-4
KB079	60		1	0		0	0	1			0	0	T11 Mwedge		0.841	-0.1	1.05	0.9	1.299	2.3
KB080	54		0	1		0	0	0	53	1	0	0	no		0.661	-1.7	0.853	-0.7	1.042	0
KB081	56		1	0		0	0	0			0	0	no		0.905	0.5	1.013	0.6	1.07	0.2
KB082	55		1	1		0	0	1	52	3	0	0	no		0.846	0	0.925	-0.1	0.999	-0.4
KB083	54		1	1		0	0	1			0	0	no		0.918	0.6	0.939	0	0.977	-0.6
KB084	54		0	1		0	1	1			0	0
KB085	60		0	1		0	0	1			0	0
KB086
KB087	57		1	1		0	0	1			0	0			0.728	-1.1	0.806	-1.1	0.948	-0.9
KB088	56		0	1		0	0	1			0	0	no		0.519	-3	0.639	-2.5	0.762	-2.6
KB089	76		1	1		0	0	1	50	26	0	0	no		0.779	-0.6	0.992	0.4	0.953	-0.9
KB090	61		1	1		0	0	1			0	0	no		0.852	0	1.055	0.9	0.959	-0.8
KB091	63		0	1		0	0	0	54	9	0	0	T12??		0.909	0.5	1.017	0.6	1.096	0.4
KB092	67		0	1		0	0	1	46	21	0	0	no		0.825	-0.2	0.885	-0.5	0.942	-1
KB093	72		1	1		0	0	0			0	0	no
KB094	72		0	1		0	0	0			0	0
KB095	76		0	1		0	0	0			0	0			0.801	-0.4	0.891	-0.4	0.934	-1
KB096	50		0	1		0	0	1	47	3	0	0	no		0.813	-0.3	0.983	0.3	1.041	-0.1
KB097	66		0	1		0	0	1	49	17	0	1	no		0.76	-0.8	0.888	-0.4	0.956	-0.8
KB098	53		0	1		0	0	1	52	1	0	0	no		0.687	-2.1	0.621	-2.1	0.759	-2.6
KB099	57		1	1		0	0	0			0	0	no		0.813	-0.3	1.052	0.9	1.23	1.7
KB100	60		0	1		0	1	1			0	0	no
KB101	59		0	1		0	0	1			0	0			0.729	-1.1	0.935	-0.1	1.069	0.2
KB102	63		0	1		0	0	1	51	12	0	0	no		0.853	0	1.032	0.7	0.939	-1
KB103	52		1	1		0	0	0	45	7	0	0	no			r + L heup verv			1.226	1.6
KB104	71		0	1		0	0	1	50	21	0	0	no		0.813	-0.3	1.037	0.8	0.993	-0.5
KB105	61		0	1		0	0	1	54	7	0	0	no		0.719	-1.2	0.839	-0.8	0.861	-1.7
KB106	64		0	1		0	0	1	54	10	0	1	no						1.017	-0.3
KB107	51		0	1		0	0	1	48	3	0	0	no		0.808	-0.4	0.93	-0.1	1.264	2
Kb108	66		0	1			0	1			0	0	no		0.681	-1.5	0.933	-0.1	0.862	-1.7
KB109	70		0	0		0	0	1	46	24	0	0	no		0.839	-0.1	1.005	0.5	0.949	-0.9
KB110	68		1	0		0	0	1	35	33	0	0	no		0.714	-1.2	0.851	-0.7	0.901	-1.3
KB111	52		1	1		0	0	1	43	9	0	0	no		0.841	-0.1	0.954	0.1	0.966	-0.7
KB112	62		0	1		0	0	0	50	13	0	0	no		0.755	-0.8	0.771	-1.4	1.09	0.4
KB113	66		1	0		0	0	0			0	0	no		0.669	-1.6	0.762	-1.5	0.86	-1.7
KB114	67		0	1		0	0	0	45	22	0	0	no		0.911	0.6	1.035	0.8	0.977	-0.6
KB115	64		0	1		0	0	1	49	15	0	0	no
KB116	61		1	1		0	0	0			0	0			0.753	-0.9	0.926	-0.1	0.859	-1.7
KB117	56		0	1		0	0	0	45	11	0	0	no		0.701	-1.3	0.892	-0.4	0.805	-2.2
KB118	56		0	0		0	0	1			0	0	no

## Sheet: Biochemistry
	PO4	Ca	PTH	Vit D	ALP	CTX	CRPhs	Ferr	Homoc
KB001	1.22	2.53	3.4	21.1	12.1		0.99	44	9.2
KB002	0.85	2.62	12.2	6.15	19.6		24.5	11	20.2
KB003	1.05	2.33	2.7	13.4	13.2		18.1	148	10.2
KB004	1.29	2.27	7.5	4.82	18.1		2.3	44	11.3
KB005	1.34	2.47	2.5	16	14.5		1.07	30	10.4
KB006	0.9	2.16	7.5	6.53	12.6		13.3	95	11.4
KB007	1.23	2.3	3.8	10.3	7.2		62.17	170	9.4
KB008	1.29	2.31	8.4	13.4	12.3		3.08	149	15.3
KB009	1.07	2.23	4.4		10.5		1.4	16	10.5
KB010	1.05	2.29	4.8	16.4	5.7		10.4	310	10.8
KB011	1.29	2.42	2.6	16.8	4.4		1.1	89	9.2
KB012	1.11	2.29	6.1	11.3			0.9	54	18.2
KB013	1.38	2.39	3.4	8.97			4.67	38	9.3
KB014	1.12	2.33	14.3	14.8			22.22	98	19.7
KB015	1.12	2.29	6.2	10.3			19.04	39	9.2
	0.85	2.32	3.2	19.3			0.88		7.2
KB017	1.09	2.34	5.3	13.5	7.9		8.57	51	11.9
KB018			5	24	12			86
KB019	0.84	2.4	10.7	17.4	11.9		0.56	100	11.7
KB020	1.12	2.2	6.4	12.7	11.4		87.27	381	9.9
KB021	1.4	2.38	7.6	23.2	7.9		72.22	156	22.2
KB022	1.1	2.32	3.5	19.7	7.4		13.29	98	12.8
KB023	0.96	2.17	15.9	23.4	9.7		27.99	25	14.4
KB024	1.02	2.3	3.6	18.7	9		2.19	217	8.6
KB025	1.17	2.41	2.9	26.5	11.8		28.82	170	13.9
KB026	1.3	2.24	2.8	22.5	12.6		10.25	79	13
KN027	1.28	2.15	3	28.6	8.1		1.66	52	8
KB028	1.18	2.21	7.6	23.5	6.7		353.67	137	13.9
KB029	1.12	2.15	5.5	26.7	9.7		3	45	18.7
KB030	1.09	2.49	3.6	19.4	8.3		6.53	200	10
KB031	0.96	2.55	4.2	22.4	17.8		4.94	112	10.7
KB032	1.13	2.32	4.6	14.8	13.9		11.5	240	10.7
KB033	1.25	2.33	3.5	24.8	20		1.57	107	8.9
KB034	1.03	2.39	9.9	20	11.7		3.35	45	11.2
KB035	1.07	2.32	4.5	20.2			12.41	27	9
KB036	1.57	2.38	2.8	12.8	19.5	0.387	12.91	227	9.9
KB037	1.39	2.41	3.1	23.8	10.7	0.267	10.73	86	12.6
KB038	1.29	2.38	3.8	23.1	9.9	0.365	1.73	48	12.3
KB039	1.09	2.41	4.1	15.5	13.7	0.279	5.3	191	9.5
KB040	1.04	2.53	4	16.3	8.8	0.482	1.68	61	19.8
KB042	1.1	2.27	4.4	21.7	6.3	0.191	4.54	24	5.7
KB043	1.42	2.24	6.2	19.2	12.9	0.268	10.08	305	9.9
KB044
KB045	1.36	2.35	5.4	18.3	12.6	0.838	2.89	131	11
KB046	1.54	2.3	5	15	9.2	0.326	2.6	118	10.4
KB047	0.91	2.43	5.2	21.3	5.8	0.104	4.03	240	15.9
KB048
KB049	1.29	2.41	3.8	20.3	12.4	0.315	5.44	48	7.8
KB050	1.39	2.3	2.1	15.7	13	0.278	6.82	160	5.8
KB051	1.62	2.28	3.1	12.8	7.3	0.216	8.53	303	8.7
KB052	1.25	2.26	4.2	21	11.9	0.301	1.04	14	11.7
KB053
KB054	1.29	2.45	3.1	16.7	13.3	0.222	2.8	120	7.8
KB055	0.94	2.33	6.2	16.5	8.7	0.145	4.73	34	17.6
KB056	1.37	2.39	4.4	27.3	7.6	0.38	4.66	48	13.4
KB057	1.3	2.4	4.1	19	12.3	0.162	22.28	27	8.9
KB058	1.32	2.5	5.8	14.9			78.58	66	14.7
KB059	1.19	2.37	6.2	13.7			64.36	150	15.3
KB060	0.95	2.36	12.2	13.4			11.33	158	11.5
KB061	1.05	2.36	11.1	14.7			5.52	82	13.1
KB062	1.2	2.31	1.7	27.9	10.6	0.551	10.48	206	9
KB063
KB064	1.13	2.24	11.1	21.7	16.3	0.244	4.07	31	9
KB065
KB066	0.99	2.23	9.9	21.7	8.9	0.593	12.03	140	12.2
KB067	1.22	2.21	5.1	15.5	11.2	0.415	6.83	100	11.9
KB068	1.17	2.25	3.4	25.7		0.777	1.93	295	11.8
KB069	1.12	2.33	10.8	26.7	6.5	0.192	1.59	11	10.6
KB070	1.16	2.29	7.2	30.2	5.3	1.34	0.28	409	24.1
KB071	0.95	2.27	5.3	17.8	11.9	0.157	3.68	33	6.3
KB072	1.35	2.27		19.4	13.2	0.208	1.73	61	12.6
KB073	1.24	2.26	5.9	39.2	5	0.291	1.95	88	15.9
	1.01	2.34	7.5	19	13	0.554	3.52	46	13.2
KB075	1.11	2.37	4	30.3	12.9	0.365	15.59	114	11.1
KB076	0.98	2.41	3.9		11.1	0.14	4.98	139	13.4
KB077	1.27	2.34	4.1	31.3	15	0.613	3.93	10	12.7
KB078	1.19	2.35	4.9	32.3	11.3	0.156	3.29	59	10.8
KB079	1.19	2.23	1.9	28.3	18.3	0.55	0.49	76	16.1
KB080	1.31	2.36	8.2	16.8	10.5	0.39	6.77	21	9.4
KB081	1.23	2.45	4	21.1	10.6	0.2	0.5	15	10.2
KB082	1.09	2.41	3.7	21.6	8.6	0.2	6.3	22	10.1
KB083	1.51	2.25	5.2	17.9	9.7	0.5	7.1	54	7.9
KB084	1.43	2.45	4.3	21.8	10.3	0.6	8.68	11	11
KB085			5.5			0.252
KB086
KB087	1.3	2.35	2.9	23	18.1	0.42	12.33	108	12.3
KB088	1.21	2.41	4	18.5	8	0.18	1.46	88	13.3
KB089	1.32	2.21	1.8	41.9	7.4	0.51	1.73	49	16.1
KB090	1.25	2.38	2.5	21.9		0.17	18.26	365	11.7
KB091	0.9	2.36	5	30.5	6.6	0.17	2.98	242	11.6
KB092	1.29	2.43	2.6	37.9	9.6	0.17	12.2	38	20.2
KB093	1.44	2.52	12.5	11.6	11.5	0.71	28.9	137	20.9
KB094	0.83	2.59	15.9	17.7	23.6	0.29	10.04	8	8.6
KB095	1.24	2.35	11.5	17.6	21.9	0.61	4.31	386	30.1
KB096	1.13	2.44	5.5	14.5	15.8	0.24	1.26	77	9.5
KB097	1.2	2.49	7.1	12.8	8.9	0.24		51	16.5
KB098	1.19	2.44	3	22.7	15	0.09	4.69	29	6.2
KB099	1.39	2.23	4	17.3	21.5	0.54	10.24	170	5.4
KB100	1.21	2.6	6.7	22.3	11.6	0.26	16.2	116	9.9
KB101	1.03	2.42	8.8	15.8	15.2	0.34	29.2	32	8.5
KB102	1.29	2.46	3.9	18	6.5	0.17	2.26	7	14
KB103	1.12	2.29	3.5	15.6	16.2	0.44	11.2	84	12.9
KB104	1.37	2.34	4.7	24.6	11.4	0.19	35.41	35	22.1
KB105	1.03	2.34	7.9	21.6	16.4	0.33	8.71	16	8.3
KB106	1.13	2.37	8.8	14.5	24.3	0.4	13.5	130	19.9
KB107	1.2	2.39	6.7	15.7	26.5	0.52	7.8	24
Kb108	1.32	2.35	5.4	25.3	14	0.55	7.47	58	11.9
KB109	1.37	2.52	8.4	16.4	11.1	0.67	3.61	142	12.2
KB110	1.39	2.38	6.9	19.1	13	0.3	15.4	93	10.2
KB111	1.15	2.24	4.9	27.5	16.4	0.31	2.33	20	11.4
KB112	1.47	2.32	4.8	23.7	20.9	0.22	1.72	35	11.3
KB113	1.43	2.28	5.2	18.9	17.2	0.64	3.51	226	12.7
KB114	1.2	2.25	5	16.7	10.7	0.2	20.3	96	10.3
KB115	1.12	2.38	5	15.2	12.8	0.15	14.8	69	11
KB116	1.31	2.26	5.3	29	15.3	0.475	2.22	192	14.1
KB117	1.46	2.47	9.2	27.2	24.3		7.33	17	32.6
KB118	1.24	2.31		18.6	19.7		0.78	171
